# Supplementary material for: Diatoms on the carapace of common snapping turtles: Luticola spp. dominate despite spatial variation in assemblages
Source: PLoS One. 2017 Feb 13;12(2):e0171910. doi: 10.1371/journal.pone.0171910 (PMC5305193; doi:10.1371/journal.pone.0171910)
Supplement: S2 Table — (XLSX) [file pone.0171910.s002.xlsx]

## Sheet: Sheet1
S2 Table. Diatom data from snapping turtle samples.
		Field Museum																Sam Noble Museum
		3291	37198	164575	22738	8108	8941	8812	8939	8942	14717	13057	164577	24224	92006	92007	92010	27453	7991	19093	10160	5577	5571	10921	12877	5573
	State	IL	IL	IL	IL	IL	AR	AR	AR	AR	WI	WI	WI	WI	NY	NY	NY	OK	OK	OK	OK	OK	OK	OK	OK	OK
	Collection code
Achnanthes sp. 1	ACH-SP1	0	0	0	1	0	0	0	0	0	2	0	0	24	1	0	0	0	0	0	0	0	0	0	0	0
Achnanthes sp. 2	ACH-SP2	0	0	0	0	0	0	0	0	0	1	0	0	0	0	0	0	0	0	0	0	0	0	0	0	0
Achnanthidium deflexum	ACHD-DEF	0	0	0	0	0	0	0	0	0	0	2	0	0	0	0	0	0	0	0	0	0	0	0	0	0
Achnanthidium minutissimum	ACHD-MIN	0	1	0	5	0	0	0	0	0	2	0	0	3	0	7	1	1	0	0	0	0	0	1	0	0
Achnanthidium sp. 1	ACHD-SP1	0	0	0	0	0	0	0	0	0	0	0	0	0	0	0	0	0	0	0	0	5	1	0	5	0
Achnanthidium sp. 2	ACHD-SP2	0	0	0	3	0	0	0	0	0	0	0	0	0	0	0	0	0	0	0	0	0	0	0	0	0
Amphora libyca	AMP-LIB	0	0	0	0	0	0	1	0	0	1	0	0	0	0	0	0	0	0	0	0	0	0	0	0	0
Aulacoseira granulata	AUL-GRA	1	0	0	0	56	0	0	0	0	0	1	0	0	4	2	0	0	0	0	1	0	0	0	0	0
Bacillaria paradoxa	BAC-PAR	0	0	0	0	0	0	0	0	0	0	0	0	0	0	0	0	0	0	0	0	0	0	0	0	1
Caloneis bacillum	CAL-BAC	0	11	0	1	7	0	1	0	0	3	0	0	0	1	0	0	0	0	5	2	0	0	0	1	0
Caloneis schumanniana	CAL-SCH	0	2	0	0	1	0	1	0	0	0	0	0	0	1	0	0	0	0	0	0	0	0	0	0	0
Caloneis schumanniana f. peisonis	CAL-SCH-PEI	0	0	0	0	1	0	0	0	0	0	0	0	0	0	0	0	0	0	0	0	0	0	0	0	0
Caloneis silicula	CAL-SIL	0	0	0	0	0	0	0	0	0	0	0	0	0	5	0	0	0	0	0	0	0	0	0	0	0
Caloneis sp. 1	CAL-SP1	0	0	0	0	0	0	0	0	0	0	0	0	0	1	0	0	0	0	0	0	0	0	0	0	0
Cavinula cocconeiformis	CAV-COC	0	0	0	0	0	0	0	0	0	0	2	0	0	0	0	0	0	0	0	0	0	0	0	0	0
Cavinula scutelloides	CAV-SCU	0	0	0	0	0	0	0	0	0	0	0	0	0	0	0	0	0	1	0	0	0	0	0	0	0
Cocconeis pediculus	COC-PED	0	0	0	0	2	0	0	0	0	0	1	0	0	0	0	0	0	0	0	1	0	0	0	0	0
Cocconeis placentula	COC-PLA	0	0	0	0	0	0	1	0	0	2	0	0	0	3	5	2	0	0	0	0	0	0	0	0	0
Cyclotella bodanica	CYC-BOD	0	0	0	0	0	0	0	0	0	0	0	0	0	0	1	0	0	0	0	0	0	0	0	0	0
Cyclotella meneghiniana	CYC-MEN	1	0	0	0	1	0	0	0	0	0	0	0	0	0	0	1	0	0	0	0	0	0	0	0	0
Cyclotella ocellata	CYC-OCE	0	0	1	0	0	0	0	0	0	0	0	0	0	0	0	0	0	0	0	0	0	0	0	0	0
Cymatopleura solea	CYM-SOL	0	0	0	0	0	0	0	0	0	1	0	0	0	0	0	0	0	0	0	0	0	0	0	0	0
Cymbella microcephala	CYM-MIC	0	0	0	1	0	0	0	0	0	3	0	0	0	0	0	0	1	0	0	0	0	0	0	0	0
Cymbella neocistula	CYM-NEO	0	0	0	0	0	0	0	0	0	0	0	0	0	0	0	0	0	0	0	0	0	0	0	1	0
Cymbella silesiaca	CYM-SIL	0	0	0	0	0	0	0	0	0	2	1	0	0	0	0	0	0	0	0	0	0	0	0	0	1
Cymbella sp. 1	CYM-SP1	0	0	0	0	0	0	0	0	0	0	0	0	0	0	0	0	0	0	0	0	0	0	0	0	1
Cymbopleura amphicephala	CYM-AMP	0	5	0	0	0	0	0	0	0	0	0	0	0	4	0	0	0	0	0	0	0	0	0	1	0
Diatoma tenuis	DIA-TEN	0	0	0	0	0	0	0	0	0	0	0	0	0	0	12	0	0	0	0	0	0	0	0	0	0
Diploneis parma	DIP-PAR	0	0	0	0	0	0	0	0	0	0	0	0	0	0	0	0	0	1	0	0	2	1	0	0	0
Diploneis oblongella	DIP-OBL	0	6	0	0	0	0	0	0	0	0	1	0	0	3	0	0	0	0	0	0	0	0	0	0	0
Diploneis subovalis	DIP-SUB	0	0	0	0	0	0	0	0	0	0	0	0	0	2	0	0	0	0	0	0	0	0	0	0	0
Discostella stelligera	DIS-STE	0	0	0	0	0	0	0	0	0	0	0	0	0	1	0	0	0	0	0	0	0	0	0	0	0
Encyonema minutum	ENC-MIN	0	0	0	0	1	0	0	0	0	0	8	0	3	0	0	0	0	0	0	0	0	0	0	0	0
Encyonema silesiacum	ENC-SIL	0	0	0	0	0	0	1	0	0	0	0	0	1	0	0	0	0	0	0	0	0	0	0	0	0
Encyonema triangulum	ENC-TRI	0	0	0	0	0	0	0	0	0	1	0	0	0	0	0	0	0	0	0	0	0	0	0	1	0
Epithemia adnata	EPI-AD	0	0	0	2	31	0	0	0	0	1	0	0	0	0	0	0	0	0	0	0	0	0	0	0	0
Eunotia bilunaris	EUN-BIL	0	0	0	0	2	0	0	0	0	2	3	0	5	1	0	0	0	0	0	0	0	0	0	0	0
Eunotia cf. circumborealis	EUN-cf. CIR	0	0	0	0	0	0	0	0	0	0	1	0	0	0	0	0	0	0	0	0	0	0	0	0	0
Euntoia flexuosa	EUN-FLE	0	0	0	0	0	0	0	0	0	1	0	0	0	0	0	0	0	0	0	0	0	0	0	0	0
Eunotia incisa	EUN-INC	0	0	0	0	0	0	0	0	0	1	1	6	0	0	0	0	0	0	0	0	0	0	0	2	0
Eunotia paludosa	EUN-PAL	0	0	0	0	0	0	0	0	0	1	0	0	0	0	0	0	0	0	0	0	0	0	0	0	0
Eunotia serra var. diadema	EUN-SER-DIA	0	0	0	0	0	0	0	0	0	0	1	0	0	0	0	0	0	0	0	0	0	0	0	0	0
Eunotia sp. 1	EUN-SP1	0	0	0	0	0	0	0	0	0	0	19	0	0	0	0	0	0	0	0	0	0	0	0	0	0
Euntoia sp. 2	EUN-SP2	0	0	0	0	0	0	0	0	0	0	0	0	1	0	0	0	0	0	0	0	0	0	0	0	0
Fragilaria capucina	FRA-CAP	1	9	1	6	4	0	2	0	0	1	1	0	5	1	3	0	0	0	0	0	0	0	0	0	0
Fragilaria sp. 1	FRA-SP1	0	0	0	0	0	0	0	0	0	1	0	0	0	0	0	0	0	0	0	0	0	0	0	0	0
Frustulia rhomboides	FRU-RHO	0	0	0	0	0	0	0	0	0	10	33	0	7	2	0	0	0	0	0	0	0	0	0	0	0
Frustulia vulgaris	FRU-VUL	0	0	0	0	0	0	0	0	0	0	0	0	0	0	1	0	0	0	0	0	0	0	0	0	0
Gomphonema acuminatum	GOM-ACU	0	0	0	0	0	0	0	0	0	0	0	0	0	1	0	0	0	0	0	0	0	0	0	0	0
Gomphonema affine	GOM-AFF	1	0	0	0	1	0	0	0	0	0	0	0	0	0	0	0	0	0	0	1	0	0	0	1	0
Gomphonema angustatum	GOM-ANG	0	0	0	0	0	0	0	0	0	0	0	0	0	0	2	1	0	0	0	0	0	0	0	0	0
Gomphonema clavatum	GOM-CLA	0	0	0	0	11	0	0	0	0	0	0	0	0	0	0	0	0	0	8	3	0	0	2	0	0
Gomphonema clevei	GOM-CLE	0	0	0	0	0	0	0	0	0	0	0	0	0	0	0	0	0	0	0	0	0	0	0	0	2
Gomphonema gracile	GOM-GRA	0	0	0	0	0	0	0	0	0	0	0	0	3	0	0	0	0	0	0	0	0	0	0	0	0
Gomphonema minutum	GOM-MIN	0	0	0	0	2	0	1	0	0	0	0	0	0	3	0	0	0	0	0	0	0	0	0	0	0
Gomphonema olivaceum	GOM-OLI	0	1	0	1	0	0	0	0	0	0	0	0	0	0	0	0	0	0	0	0	0	0	0	0	0
Gomphonema parvulum	GOM-PAR	0	0	0	2	4	0	0	1	0	1	0	0	10	1	0	0	0	0	0	0	1	0	1	0	0
Gyrosigma exilis	GYR-EXI	0	0	0	0	0	0	0	0	0	6	0	0	0	0	0	0	0	0	0	0	0	0	0	0	0
Hantzschia amphioxys	HAN-AMP	0	0	0	0	2	0	1	0	0	0	1	0	0	0	0	0	0	0	0	1	0	1	0	0	0
Lemnicola hungarica	LEM-HUN	4	0	0	0	0	0	0	0	0	0	0	0	0	1	0	0	0	0	0	0	0	0	0	0	0
Luticola cf. goeppertiana	LUT-cf.-GOE	5	106	0	3	5	5	0	18	6	29	3	0	3	54	5	0	1	4	177	191	12	3	67	27	28
Luticola cf. mutica	LUT-cf.- MUT	0	0	0	0	1	4	1	1	1	3	1	0	1	5	150	15	3	0	0	0	1	1	1	2	2
Meridion circulare	MER-CIR	0	1	0	0	2	0	0	0	0	0	0	0	0	0	7	0	0	0	0	0	0	0	0	0	0
Navicula cari	NAV-CAR	0	0	0	0	0	0	1	0	0	0	0	0	0	0	0	0	0	0	0	0	0	0	0	0	0
Navicula cinta	NAV-CIN	0	0	0	0	0	0	0	0	0	0	0	0	1	0	0	0	0	0	0	0	0	0	0	0	0
Navicula cryptonella	NAV-CRY	0	12	0	5	0	1	0	0	0	11	3	0	3	5	0	0	0	0	0	0	0	0	0	0	0
Navicula leptostriata	NAV-LEP	0	0	0	0	0	0	0	0	0	0	0	0	0	8	0	0	0	0	0	0	0	0	0	0	0
Navicula radiosa	NAV-RAD	0	0	0	0	0	0	0	0	0	0	0	0	0	0	0	0	0	0	2	0	0	0	7	0	0
Navicula salinarum	NAV-SAL	0	0	0	0	0	0	0	0	0	0	0	0	0	0	0	0	0	0	6	0	0	0	0	0	0
Navicula veneta	NAV-VEN	0	0	0	0	0	0	0	0	0	0	0	0	0	0	0	0	0	1	0	0	0	0	0	1	0
Navicula sp. 1	NAV-SP1	0	0	0	0	0	0	3	0	0	0	0	0	0	0	0	0	0	0	0	0	0	0	0	0	0
Navicula trivialis	NAV-TRI	0	0	0	0	0	0	0	0	0	0	0	0	0	0	3	0	0	0	0	0	0	0	0	0	0
Neidium bisulcatum	NEI-BIS	0	0	0	1	5	0	0	0	0	0	0	0	0	0	0	0	0	0	0	0	0	0	0	0	0
Neidium sp. 1	NEI-SP1	0	0	0	0	1	0	0	0	0	0	0	0	0	0	0	0	0	0	0	0	0	0	0	0	0
Nitzschia amphora	NIT-AMP	0	10	0	0	0	1	0	0	0	1	1	0	2	17	0	0	1	1	0	1	1	0	1	1	0
Nitzschia dissipata	NIT-DIS	0	0	1	0	0	0	3	0	0	0	1	0	1	1	0	0	0	0	0	0	0	0	0	0	0
Nitzschia frustulum	NIT-FRU	6	6	0	1	0	0	15	0	0	0	0	0	0	17	0	0	0	0	2	0	1	0	0	0	0
Nitzschia inconspicua	NIT-INC	0	25	7	1	0	1	0	0	0	5	7	0	4	28	0	0	0	0	0	0	0	0	0	1	0
Nitzschia pellucida	NIT-PEL	0	0	0	0	0	0	0	0	0	0	0	0	0	0	0	0	0	0	0	0	0	0	0	2	0
Nitzschia sp. 2	NIT-SP2	0	0	0	0	0	0	3	0	0	0	0	0	0	0	0	0	0	1	0	0	0	0	0	0	0
Pinnularia appendiculata	PIN-APP	0	0	0	0	0	0	0	0	0	0	0	0	0	1	0	0	0	0	0	0	0	0	0	0	0
Pinnularia borealis	PIN-BOR	0	0	0	0	0	0	1	0	0	4	1	0	0	0	0	0	0	0	0	0	0	0	0	0	0
Pinnularia gibba	PIN-GIB	0	0	0	0	1	0	0	0	0	3	0	0	0	0	0	0	0	0	0	0	0	0	0	0	0
Pinnularia gibba var. mesogongyla	PIN-GIB-MES	0	0	0	0	2	0	0	0	0	0	0	0	0	0	0	0	0	0	0	0	0	0	0	0	0
Pinnularia interrupta	PIN-INT	0	0	0	0	0	0	0	0	0	11	0	0	0	1	0	0	0	0	0	0	0	0	0	0	0
Pinnularia microstauron	PIN-MIC	0	0	0	0	0	0	0	0	0	3	10	0	5	0	0	0	0	0	0	0	0	0	0	0	0
Pinnularia streptoraphe	PIN-STR	0	0	0	0	8	0	0	0	0	0	0	0	0	0	0	0	0	0	0	0	0	0	0	0	0
Pinnularia subcapitata	PIN-SUB	0	0	0	0	0	0	0	0	0	1	0	0	1	0	0	0	0	0	0	0	0	0	0	0	0
Pinnularia viridis	PIN-VIR	0	0	0	1	8	0	0	0	0	2	0	0	0	0	0	0	0	0	0	1	0	0	0	0	0
Placoneis clementis	PLA-CLE	0	0	0	0	0	0	1	0	0	0	0	0	0	0	1	0	0	0	0	0	0	0	0	0	0
Placoneis elginensis	PLA-ELG	0	0	0	0	1	0	0	0	0	3	0	0	0	0	0	0	0	0	0	0	0	0	0	0	0
Planthodium lanceolatum	PLA-LAN	0	0	0	2	3	0	0	0	0	5	0	0	0	21	0	2	2	0	0	0	0	0	0	0	0
Rhopalodia brebissonii	RHO-BRE	0	0	0	0	0	0	0	0	0	0	0	0	0	2	0	0	0	0	0	0	0	0	0	0	0
Rhopalodia gibba	RHO-GIB	1	2	0	0	1	0	0	0	0	0	0	0	0	2	0	0	0	0	0	0	0	1	0	0	0
Rhopalodia musculus	RHO-MUS	0	0	0	0	0	0	1	0	0	0	0	0	0	0	0	0	0	0	0	0	0	0	0	0	0
Rossithidium pusillum	ROS-PUS	0	0	0	0	0	0	6	0	0	0	0	0	0	2	0	0	0	0	0	0	0	0	0	0	0
Sellaphora pupula	SEL-PUP	0	0	0	1	7	0	0	0	0	0	0	0	0	0	0	0	0	0	0	0	0	0	0	0	0
Sellaphora sp. 1	SEL-SP1	0	0	0	0	0	0	0	0	0	1	0	0	0	0	0	0	0	0	0	0	0	0	0	0	0
Stauroneis anceps	STA-ANC	0	0	0	0	0	0	0	0	0	2	0	1	0	0	0	0	0	0	0	0	0	0	0	0	0
Stauroneis constricta	STA-CON	0	0	0	0	0	0	0	0	0	1	0	0	0	0	0	0	0	0	0	0	0	0	0	0	0
Stauroneis phoenicenteron	STA-PHO	0	0	0	0	1	0	0	0	0	0	0	0	0	0	1	0	0	0	0	0	0	0	0	0	0
Staurosirella pinnata	STA-PIN	0	0	0	0	0	0	0	0	0	2	0	0	0	0	0	0	0	0	0	0	0	0	0	0	0
Stephanodiscus sp. 1	STE-SP1	0	1	1	0	0	0	0	0	0	0	0	0	1	0	0	0	0	0	0	0	0	0	0	0	0
Tabularia fasciculata	TAB-FAS	1	0	0	0	0	0	0	0	0	0	0	0	0	0	0	0	0	0	0	0	0	0	0	0	0
Tabellaria fenestrata	TAB-FEN	0	0	0	0	0	0	0	0	0	0	4	0	0	0	0	0	0	0	0	0	0	0	0	0	0
Tabellaria flocculosa	TAB-FLO	0	1	1	0	0	0	0	0	0	0	0	1	1	0	0	1	0	0	0	0	0	0	0	0	0
Unknown sp. 1	UNK-SP1	0	0	0	0	3	0	0	0	0	0	0	0	0	0	0	0	0	0	0	0	0	0	0	0	0
